# Supplementary material for: The clinical relevance of ABO blood type in 100 patients with acute subdural hematoma
Source: PLoS One. 2018 Oct 4;13(10):e0204331. doi: 10.1371/journal.pone.0204331 (PMC6171832; doi:10.1371/journal.pone.0204331)
Supplement: S1 Table — Clinical parameters including ABO blood type. (XLSX) [file pone.0204331.s001.xlsx]

## Sheet: All data
blood type	Rhesus	Sex	Volume (cm3)	Midlineshift(mm)	Preop GCS	24H postop GCS	GCS at discharge	clinical seizure	AED	Anticoagulation	Rebleeding
A	-	1.m	115.2	5.4	13	3	3	1.y	1.y	1.y	2.n
A	+	1. male	37.7325	2.9	8	8	8	1.y	1.y	1.y	1.y
A	+	1. male	128.155	12	7	8	8	1.y	1.y	1.y	1.y
A	-	1. male	192.4	13.1	13	14	14	1.y	1.y	1.y	1.y
A	+	1. male	224.438	25.98	3	3	3	1.y	1.y	1.y	1.y
A	+	1. male	26.4	17.1	5	3	3	1.y	1.y	1.y	1.y
0	+	1. male	171.45	13.5	6	3	3	1.y	1.y	1.y	1.y
0	+	1. male	162	1	4	3	3	1.y	1.y	1.y	1.y
A	+	2. female	17.7125	0	11	3	3	1.y	1.y	1.y	1.y
A	+	2. female	115.425	11.4	8	15	15	1.y	1.y	2.n	1.y
A	+	1. male	120.538	17.2	3	3	3	1.y	2.n	2.n	1.y
A	-	2. female	49.14	8.8	13	13	15	1.y	2.n	1.y	1.y
B	+	1. male	69.3	10	6	3	13	1.y	1.y	1.y	2.n
A	+	1. male	183	8.3	10	12	3	1.y	1.y	1.y	2.n
A	+	1. male	109.6	7.6	3	3	10	1.y	1.y	1.y	2.n
A	+	1. male	70.7	16.8	4	3	6	1.y	1.y	1.y	2.n
0	+	1. male	124.8	4.3	13	14	15	1.y	1.y	1.y	2.n
0	+	1. male	63.27	9.8	6	3	4	1.y	1.y	1.y	2.n
0	+	1. male	98.55	17.9	3	12	5	1.y	1.y	1.y	2.n
0	+	1. male	62.4	14	3	5	5	1.y	1.y	1.y	2.n
0	+	1. male	151.62	3.8	11	3	3	1.y	1.y	1.y	2.n
0	+	1. male	102.12	21.1	3	3	3	1.y	1.y	1.y	2.n
A	+	1. male	88.44	3.5	9	3	7	1.y	1.y	2.n	2.n
A	+	1. male	115.92	20.9	3	3	3	1.y	1.y	2.n	2.n
0	-	1. male	127.5	7.2	8	6	3	1.y	1.y	2.n	2.n
0	-	1. male	73.2	2	10	9	3	1.y	1.y	2.n	2.n
A	+	1. male	62	3.1	7	3	14	1.y	1.y	1.y	2.n
A	+	2. female	159.6	17.3	5	3	15	1.y	1.y	1.y	2.n
A	-	2. female	166.75	17.3	6	3	3	1.y	1.y	1.y	2.n
A	+	2. female	100.08	13.1	7	14	15	1.y	1.y	1.y	2.n
A	+	2. female	62	3.1	7	3	14	1.y	1.y	1.y	2.n
A	+	2. female	64.68	12	12	3	3	1.y	1.y	1.y	2.n
0	+	2. female	73.36	5.3	6	3	3	1.y	1.y	1.y	2.n
0	+	2. female	93.3075	10	5	15	15	1.y	1.y	1.y	2.n
A	+	2. female	199.1	0	6	3	14	1.y	1.y	2.n	2.n
A	+	1. male	125.51	13.3	4	3	13	1.y	2.n	1.y	2.n
A	+	1. male	83.79	14.2	3	3	3	1.y	2.n	1.y	2.n
A	+	1. male	137.08	16.5	3	3	3	1.y	2.n	1.y	2.n
A	-	1. male	148.4	22.2	3	3	3	1.y	2.n	1.y	2.n
A	+	1. male	91.125	10	3	3	3	1.y	2.n	1.y	2.n
A	+	1. male	141.795	13.2	6	3	3	1.y	2.n	1.y	2.n
0	-	1. male	145.635	11.2	13	15	15	1.y	2.n	1.y	2.n
0	+	1. male	95.625	18.3	6	3	3	1.y	2.n	1.y	2.n
AB	+	2. female	92.16	16.7	12	3	7	1.y	2.n	1.y	2.n
A	+	2. female	179.81	12.8	3	3	3	2.y	2.n	1.y	2.n
A	+	1. male	37.76	11.56	5	13	14	2.n	2.n	1.y	1.y
0	+	1. male	37.8	6.5	15	14	15	2.n	2.n	1.y	1.y
0	+	1. male	86.625	9.8	7	3	6	2.n	2.n	1.y	1.y
0	-	1. male	59.625	8.1	11	12	13	2.n	2.n	1.y	1.y
A	+	1. male	174.135	15.2	4	14	15	2.n	2.n	2.n	1.y
0	-	1. male	41.925	4.6	15	15	15	2.n	2.n	2.n	1.y
B	+	2. female	122.55	11.8	3	6	11	2.n	2.n	1.y	1.y
0	+	2. female	50.4	4.5	9	3	6	2.n	2.n	1.y	1.y
0	+	2. female	93.15	16.6	5	3	3	2.n	2.n	1.y	1.y
B	+	1. male	172.095	13.6	9	3	6	2.n	1.y	1.y	2.n
A	+	1. male	113.96	12.5	4	12	12	2.n	1.y	2.n	2.n
0	-	1. male	133	8.8	3	3	3	2.n	1.y	2.n	2.n
A	+	1. male	100.8	11.7	15	12	13	2.n	1.y	2.n	2.n
0	+	1. male	99.54	10	3	3	8	2.n	2.n	1.y	2.n
A	+	1. male	178.92	26.1	3	3	3	2.n	2.n	1.y	2.n
B	-	1. male	152.55	9.7	11	10	15	2.n	2.n	1.y	2.n
AB	+	1. male	62.7	15.3	11	10	8	2.n	2.n	1.y	2.n
AB	+	1. male	150.48	12.1	4	3	3	2.n	2.n	1.y	2.n
AB	+	1. male	77.52	4.8	15	15	15	2.n	2.n	1.y	2.n
A	+	1. male	146.3	6.4	12	14	14	2.n	2.n	1.y	2.n
A	+	1. male	181.7	12.7	9	3	3	2.n	2.n	1.y	2.n
A	+	1. male	105.4	26.5	7	3	3	2.n	2.n	1.y	2.n
A	+	1. male	220.05	16.5	13	15	15	2.n	2.n	1.y	2.n
A	-	1. male	169	10	14	14	15	2.n	2.n	1.y	2.n
0	+	1. male	141.4	3.8	9	3	9	2.n	2.n	1.y	2.n
0	+	1. male	83.4	10	4	3	12	2.n	2.n	1.y	2.n
0	+	1. male	173	5.1	12	14	14	2.n	2.n	1.y	2.n
0	+	1. male	73.695	10	14	9	5	2.n	2.n	1.y	2.n
0	+	1. male	95.13	6.1	3	3	8	2.n	2.n	1.y	2.n
0	+	1. male	130.625	19.5	3	3	6	2.n	2.n	1.y	2.n
0	+	1. male	130	4.4	6	3	13	2.n	2.n	1.n	2.n
0	+	1. male	69.75	6.2	15	15	15	2.n	2.n	1.n	2.n
0	+	1. male	71.82	16.4	3	3	3	2.n	2.n	2.n	2.n
0	+	1. male	37.24	6.5	4	3	11	2.n	2.n	2.n	2.n
0	-	1. male	184	16.8	11	12	12	2.n	2.n	2.n	2.n
0	+	1. male	100	10	12	14	3	2.n	2.n	2.n	2.n
0	+	1. male	44.52	3.5	8	13	13	2.n	2.n	2.n	2.n
A	+	1.m	117.99	14.1	3	3	8	2.n	2.n	2.n	2.n
A	+	2. female	144.54	19	12	13	11	2.n	2.n	1.y	2.n
0	+	2. female	83.63	7.4	3	3	3	2.n	2.n	1.y	2.n
B	+	2. female	129.2	14.5	3	3	6	2.n	2.n	1.y	2.n
AB	+	2. female	175.4	6.4	13	14	14	2.n	2.n	1.y	2.n
AB	+	2. female	156	6.2	11	13	6	2.n	2.n	1.y	2.n
A	+	2. female	105.75	11	8	3	6	2.n	2.n	1.y	2.n
A	+	2. female	94.095	9.4	8	4	11	2.n	2.n	1.y	2.n
A	+	2. female	25.025	11	13	14	15	2.n	2.n	1.y	2.n
0	+	2. female	56.875	16.1	4	3	8	2.n	2.n	1.y	2.n
0	+	2. female	116.8	15	3	3	4	2.n	2.n	1.y	2.n
B	+	2. female	177.735	15.4	12	13	15	2.n	2.n	2.n	2.n
A	+	2. female	114.3	15.1	8	4	15	2.n	2.n	2.n	2.n
0	+	2. female	100.035	13.5	5	5	6	2.n	2.n	2.n	2.n
0	+	2. female	64.7325	19.7	13	15	15	2.n	2.n	2.n	2.n
0	+	2. female	100.8	10.2	10	3	3	2.n	2.n	2.n	2.n
0	+	2. female	110.7	15.1	12	12	15	2.n	2.n	2.n	2.n
0	+	2. female	19.36	8.7	12	15	15	2.n	2.n	2.n	2.n
